# Supplementary material for: Systematic analysis and prediction of the burden of Alzheimer’s disease and other dementias caused by hyperglycemia
Source: Front Public Health. 2025 Feb 5;12:1516267. doi: 10.3389/fpubh.2024.1516267 (PMC11835675; doi:10.3389/fpubh.2024.1516267)
Supplement: Supplementary file 1 [file Table_1.XLSX]

## Sheet: Sheet1
	Location	1990			2021			EAPC
		Number	Rate	Percent	Number	Rate	Percent
	Global	6189755.93(4834685.15,7817249.43)	176.87(138.36,222.99)	0.14(0.11,0.17)	12371434.43(9587505.83,15382661.72)	147.07(113.94,183.06)	0.18(0.14,0.22)	-0.715(-0.811,-0.62)
	High SDI	1580161.65(1228405.85,1951873.6)	139.17(108.03,172.16)	0.15(0.12,0.19)	1836728.91(1418882.73,2258219.14)	78.48(60.84,96.36)	0.20(0.16,0.24)	-2.139(-2.275,-2.002)
	High-middle SDI	2151025.48(1686867.68,2686605.95)	242.67(189.3,303.23)	0.13(0.1,0.16)	3628251.91(2827169.48,4540169.59)	183.54(143.16,229.78)	0.17(0.13,0.21)	-1.095(-1.304,-0.887)
	Middle SDI	1473916.98(1140334.25,1904192.01)	174.23(134.76,224.68)	0.14(0.11,0.18)	4073159.85(3138039.66,5120242.92)	164.47(126.91,206.4)	0.17(0.13,0.21)	-0.162(-0.249,-0.074)
	Low-middle SDI	740614.51(570945.63,952477.26)	149.26(115.01,191.49)	0.14(0.11,0.17)	2226720.49(1661984.55,2814897.46)	175.42(131.95,221.06)	0.19(0.15,0.23)	0.51(0.461,0.56)
	Low SDI	232885.54(171035.95,315513.83)	132.08(97.64,177.75)	0.12(0.1,0.15)	592442.39(436513.22,779609.83)	144.78(107.46,189.32)	0.16(0.13,0.2)	0.241(0.185,0.297)
	High-income Asia Pacific	360906.81(281784.3,445798.96)	197.06(153.46,244.2)	0.19(0.15,0.23)	390976.71(293172.37,489339.48)	66.88(51.35,83.71)	0.20(0.16,0.24)	-3.88(-4.042,-3.718)
	High-income North America	329431.05(253137.09,414851.66)	88.57(67.85,111.36)	0.16(0.13,0.2)	573276.39(438353.1,704788.44)	81.70(63.09,100.31)	0.23(0.19,0.28)	-0.687(-0.934,-0.44)
	Western Europe	832628.38(636403.23,1039895.88)	134.04(102.27,167.36)	0.14(0.11,0.17)	587915.67(442770.53,743949.81)	51.13(38.71,64.75)	0.17(0.13,0.21)	-3.314(-3.455,-3.172)
	Australasia	24069.63(18404.9,30246.79)	103.90(79.05,131.26)	0.15(0.12,0.18)	28940.94(21782.32,36076.5)	47.54(36,59.4)	0.19(0.15,0.23)	-2.722(-2.831,-2.614)
	Andean Latin America	11982.84(9068.31,15331.22)	66.06(49.95,84.33)	0.12(0.09,0.14)	30888.22(22536.54,40081.78)	54.82(39.93,71.01)	0.17(0.14,0.21)	-0.743(-0.883,-0.603)
	Tropical Latin America	167314.65(129979.18,209835.88)	214.98(166.87,270.26)	0.16(0.12,0.2)	253194.11(197680.93,312037.82)	102.06(79.48,125.92)	0.20(0.15,0.24)	-2.213(-2.354,-2.071)
	Central Latin America	83670.78(66269.07,103583.99)	116.93(92.2,144.75)	0.18(0.14,0.22)	161973.84(124790.15,203386.55)	68.09(52.46,85.52)	0.20(0.16,0.25)	-2.019(-2.189,-1.849)
	Southern Latin America	59962.35(45922.79,75361.16)	136.95(104.7,171.95)	0.14(0.11,0.18)	70069.73(53382.57,86835.83)	76.82(58.57,95.24)	0.20(0.16,0.24)	-1.645(-1.75,-1.54)
	Caribbean	35520.52(27266.44,44216.85)	146.64(113.04,181.96)	0.16(0.13,0.2)	67524.97(50154.41,85625.13)	124.57(92.48,157.91)	0.19(0.15,0.23)	-0.459(-0.558,-0.36)
	Central Europe	517326.41(408002.17,639894.2)	370.74(290.47,459.45)	0.16(0.13,0.2)	560455.22(438307.02,689393.14)	233.32(182.46,286.89)	0.21(0.17,0.26)	-1.82(-1.978,-1.661)
	Eastern Europe	737714.65(568627.06,947309.56)	280.10(216.29,359.23)	0.10(0.08,0.13)	838016.00(644309.51,1057786.98)	230.70(177.18,291.11)	0.14(0.11,0.18)	-1.281(-1.733,-0.827)
	Central Asia	66266.56(49885.95,83855.48)	154.09(116.02,195.25)	0.09(0.07,0.12)	149930.40(114183.1,187821.6)	211.09(162.26,263.64)	0.16(0.12,0.19)	0.744(0.48,1.009)
	North Africa and Middle East	386235.84(294040.89,497210.77)	278.82(213.1,358.12)	0.14(0.11,0.18)	1132376.19(854130.49,1412107.83)	290.32(219.01,360.23)	0.22(0.17,0.27)	0.145(0.113,0.177)
	South Asia	571013.16(423395.31,771644.15)	123.88(92.69,166.06)	0.15(0.12,0.19)	1778872.71(1336968.72,2352326.42)	135.93(102.58,178.33)	0.20(0.16,0.24)	0.12(0.024,0.216)
	East Asia	1440623.14(1091804.8,1897939.62)	201.52(152.66,263.45)	0.15(0.11,0.18)	4025618.33(3048242.86,5158389.98)	193.32(145.09,248.6)	0.17(0.13,0.2)	0.053(-0.2,0.307)
