# Supplementary material for: Systematic analysis and prediction of the burden of Alzheimer’s disease and other dementias caused by hyperglycemia
Source: Front Public Health. 2025 Feb 5;12:1516267. doi: 10.3389/fpubh.2024.1516267 (PMC11835675; doi:10.3389/fpubh.2024.1516267)
Supplement: Supplementary file 2 [file Table_2.XLSX]

## Sheet: Sheet1
	Location	1990			2021			EAPC
		Number	Rate	Percent	Number	Rate	Percent
	Global	332991.03(259791.81,416390.64)	10.55(8.18,13.16)	0.14(0.11,0.18)	659378.03(507502.07,823944.6)	8.11(6.23,10.14)	0.18(0.15,0.23)	-0.959(-1.059,-0.859)
	High SDI	94327.54(72501.94,117053.92)	8.44(6.45,10.47)	0.16(0.12,0.19)	105069.66(77622.23,130057.57)	4.03(3.03,4.97)	0.21(0.17,0.25)	-2.681(-2.825,-2.537)
	High-middle SDI	118568.04(92777.29,147442.93)	14.95(11.56,18.59)	0.13(0.11,0.17)	203346.91(155682.08,253066.91)	10.52(8.03,13.08)	0.18(0.14,0.22)	-1.323(-1.532,-1.114)
	Middle SDI	71777.66(55496.26,93035.1)	10.05(7.78,13)	0.15(0.12,0.19)	208523.69(159415.44,264318.52)	9.18(7,11.65)	0.18(0.14,0.22)	-0.248(-0.365,-0.131)
	Low-middle SDI	36623.14(28241.71,47452.3)	8.61(6.58,11.13)	0.15(0.11,0.18)	112810.41(85643.13,141012.62)	9.94(7.54,12.4)	0.20(0.15,0.24)	0.482(0.422,0.542)
	Low SDI	11045.04(8141.1,14940.17)	7.57(5.55,10.14)	0.13(0.1,0.16)	28790.38(21142.86,37738.7)	8.26(6.07,10.75)	0.17(0.13,0.21)	0.287(0.218,0.356)
	High-income Asia Pacific	20964.81(16225.92,25849.67)	12.46(9.54,15.48)	0.20(0.16,0.24)	24172.12(17222.39,30818.37)	3.39(2.47,4.25)	0.22(0.17,0.26)	-4.558(-4.72,-4.395)
	High-income North America	18263.15(13841.3,22841.09)	4.86(3.68,6.1)	0.16(0.13,0.2)	30720.04(22515.16,37819.43)	4.09(3.01,5.02)	0.24(0.2,0.29)	-1.043(-1.346,-0.74)
	Western Europe	55453.37(42578.61,69085.4)	9.03(6.91,11.25)	0.14(0.11,0.18)	38963.24(28436.63,49141.46)	3.02(2.23,3.8)	0.18(0.14,0.22)	-3.742(-3.874,-3.611)
	Australasia	1476.91(1096.1,1857.87)	6.71(4.94,8.53)	0.15(0.12,0.18)	1803.71(1296.83,2275.05)	2.73(1.98,3.45)	0.19(0.15,0.24)	-3.105(-3.201,-3.01)
	Andean Latin America	667.27(503.75,849.93)	3.92(2.95,4.97)	0.12(0.1,0.15)	1774.78(1296.73,2294.15)	3.23(2.36,4.17)	0.18(0.14,0.22)	-0.76(-0.888,-0.631)
	Tropical Latin America	8948.79(6944.7,11209.98)	12.99(9.92,16.39)	0.16(0.13,0.2)	14321.86(10924.14,17733.41)	5.93(4.52,7.37)	0.20(0.16,0.25)	-2.225(-2.37,-2.081)
	Central Latin America	4552.30(3563.24,5632.57)	7.06(5.5,8.77)	0.19(0.15,0.23)	8890.37(6826.16,11239.39)	3.87(2.97,4.89)	0.21(0.17,0.25)	-2.163(-2.334,-1.991)
	Southern Latin America	3414.18(2627.67,4283.3)	8.31(6.36,10.38)	0.14(0.11,0.18)	4016.61(3018.87,4976.88)	4.32(3.25,5.35)	0.20(0.16,0.25)	-1.772(-1.906,-1.638)
	Caribbean	2070.06(1605.75,2569.84)	9.17(7.13,11.32)	0.17(0.14,0.21)	3984.77(2989.41,5020.12)	7.28(5.46,9.18)	0.20(0.16,0.24)	-0.693(-0.793,-0.592)
	Central Europe	30381.20(23816.74,37596.09)	23.53(18.41,29.13)	0.17(0.13,0.2)	35081.04(27155.93,43552.51)	14.30(11.07,17.76)	0.22(0.18,0.26)	-1.925(-2.09,-1.76)
	Eastern Europe	41670.33(32387.17,53291.91)	17.19(13.33,21.98)	0.10(0.08,0.13)	49644.49(37694.11,62746.65)	13.64(10.36,17.28)	0.15(0.12,0.19)	-1.421(-1.874,-0.965)
	Central Asia	3297.88(2483.15,4200.81)	8.25(6.21,10.55)	0.10(0.08,0.13)	7202.18(5537.03,9085.63)	11.46(8.77,14.42)	0.16(0.13,0.2)	0.818(0.578,1.059)
	North Africa and Middle East	19504.83(14857.98,25165.61)	16.41(12.64,21.15)	0.15(0.12,0.19)	57196.11(43178.94,71669.74)	16.83(12.74,21.13)	0.23(0.18,0.28)	0.13(0.081,0.179)
	South Asia	27166.21(20041.9,36424.65)	7.01(5.25,9.37)	0.16(0.13,0.2)	89851.22(68535.5,117916.44)	7.74(5.84,10.12)	0.20(0.16,0.25)	0.162(0.046,0.278)
	East Asia	66741.93(50904.86,88431.55)	11.39(8.63,15.04)	0.15(0.12,0.19)	205418.14(151602.65,265996.6)	10.71(7.89,13.92)	0.17(0.13,0.21)	-0.02(-0.34,0.301)
